# Supplementary material for: The Mind Under Pressure: What Roles Does Education Play in the Relationship Between Chronic Stress and Cognitive Ability?
Source: J Intell. 2025 Jan 23;13(2):13. doi: 10.3390/jintelligence13020013 (PMC11856239; doi:10.3390/jintelligence13020013)
Supplement: Supplementary file 1 [file jintelligence-13-00013-s001.zip]

Archive with 1 entries (1 files):
- jintelligence-3353847-supplementary.pdf
